# Supplementary material for: ﻿Impatienshambaeksanensis (Balsaminaceae), a new species from South Korea
Source: PhytoKeys. 2022 Oct 21;211:139–50. doi: 10.3897/phytokeys.211.90236 (PMC9836512; doi:10.3897/phytokeys.211.90236)
Supplement: XML Treatment for Impatiens hambaeksanensis [file phytokeys.211.90236-treatment1.xml]

<!DOCTYPE tp:taxon-treatment
  PUBLIC "-//TaxonX//DTD Taxonomic Treatment Publishing DTD v0 20100105//EN" "tax-treatment-NSO.dtd">
<tp:taxon-treatment xmlns:tp="http://www.plazi.org/taxpub"><tp:treatment-meta><kwd-group><label>Taxon classification</label><kwd>
              <named-content content-type="kingdom">Plantae</named-content>
            </kwd><kwd>
              <named-content content-type="order">Ericales</named-content>
            </kwd><kwd>
              <named-content content-type="family">Balsaminaceae</named-content>
            </kwd></kwd-group><mixed-citation publication-type="journal"><person-group><name><surname>Oh</surname><given-names>Ami</given-names></name><name><surname>Jang</surname><given-names>Hyun-Do</given-names></name><name><surname>Lee</surname><given-names>Jung Sim</given-names></name><name><surname>Oh</surname><given-names>Byoung-Un</given-names></name></person-group><article-title>﻿<italic><tp:taxon-name><tp:taxon-name-part taxon-name-part-type="genus" reg="Impatiens">Impatiens</tp:taxon-name-part><tp:taxon-name-part taxon-name-part-type="species" reg="hambaeksanensis">hambaeksanensis</tp:taxon-name-part></tp:taxon-name></italic> (<tp:taxon-name><tp:taxon-name-part taxon-name-part-type="family">Balsaminaceae</tp:taxon-name-part></tp:taxon-name>), a new species from South Korea</article-title><source>PhytoKeys</source><day>21</day><month>10</month><year>2022</year><volume>211</volume><fpage>139</fpage><lpage>150</lpage><pub-id pub-id-type="doi">10.3897/phytokeys.211.90236</pub-id></mixed-citation></tp:treatment-meta><tp:nomenclature><label>﻿</label><tp:taxon-name>
            <object-id xmlns:xlink="http://www.w3.org/1999/xlink" content-type="arpha" xlink:type="simple">EF376DF9-DE4E-5FBD-B3C4-B150318D8996</object-id>
            <tp:taxon-name-part taxon-name-part-type="genus" reg="Impatiens">Impatiens</tp:taxon-name-part>
            <tp:taxon-name-part taxon-name-part-type="species" reg="hambaeksanensis">hambaeksanensis</tp:taxon-name-part>
            <object-id xmlns:xlink="http://www.w3.org/1999/xlink" content-type="ipni" xlink:type="simple">urn:lsid:ipni.org:names:77306999-1</object-id>
          </tp:taxon-name><tp:taxon-authority>B.U.Oh</tp:taxon-authority><tp:taxon-status xmlns:xlink="http://www.w3.org/1999/xlink" xlink:type="simple">sp. nov.</tp:taxon-status><xref ref-type="fig" rid="F1">Figs 1</xref><xref ref-type="fig" rid="F2">, 2</xref><xref ref-type="fig" rid="F3">, 3</xref><xref ref-type="fig" rid="F4">, 4</xref></tp:nomenclature><tp:treatment-sec sec-type="material" id="SECID0EGKAE"><title>Type.</title><p>South Korea. Province Gangwon-do: Jeongseon-gun, Gohan-eup, Mt. Hambaeksan, shady valley near stream in mountainous area, <named-content xmlns:xlink="http://www.w3.org/1999/xlink" content-type="dwc:verbatimCoordinates" xlink:type="simple"><named-content content-type="geo-json" specific-use="{&#34;type&#34;:&#34;Point&#34;,&#34;coordinates&#34;:[128.888028,37.158758]}" id="NCID0EPKAE" xlink:type="simple">37°09'31.53"N, 128°53'16.90"E</named-content></named-content>, 1171 m, 5 Sep 2021, <italic>B.U.Oh &amp; J.O.Kim 210905-001</italic> (holotype: <abbrev xmlns:xlink="http://www.w3.org/1999/xlink" xlink:title="Herbarium of the National Institute of Biological Resources" id="ABBRID0EWKAE" xlink:type="simple">KB</abbrev>!; isotypes: <abbrev xmlns:xlink="http://www.w3.org/1999/xlink" xlink:title="Herbarium of the National Institute of Biological Resources" id="ABBRID0E1KAE" xlink:type="simple">KB</abbrev>!, KE!) (Fig. <xref ref-type="fig" rid="F1">1</xref>).</p><fig id="F1" position="float" orientation="portrait"><object-id xmlns:xlink="http://www.w3.org/1999/xlink" content-type="doi" xlink:type="simple">10.3897/phytokeys.211.90236.figure1</object-id><object-id xmlns:xlink="http://www.w3.org/1999/xlink" content-type="arpha" xlink:type="simple">9E99A2F9-C973-57B4-B316-1CBB274467E4</object-id><label>Figure 1.</label><caption><p>Holotype of <italic><tp:taxon-name><tp:taxon-name-part taxon-name-part-type="genus" reg="Impatiens">Impatiens</tp:taxon-name-part><tp:taxon-name-part taxon-name-part-type="species" reg="hambaeksanensis">hambaeksanensis</tp:taxon-name-part></tp:taxon-name></italic> B.U.Oh, <italic>B.U.Oh &amp; J.O.Kim 210905-001</italic> (<abbrev xmlns:xlink="http://www.w3.org/1999/xlink" xlink:title="Herbarium of the National Institute of Biological Resources" id="ABBRID0EXLAE" xlink:type="simple">KB</abbrev>).</p></caption><graphic xmlns:xlink="http://www.w3.org/1999/xlink" xlink:href="phytokeys-211-139_article-90236__-g001.jpg" position="float" orientation="portrait" xlink:type="simple" id="oo_760290.jpg"><uri content-type="original_file" xlink:type="simple">https://binary.pensoft.net/fig/760290</uri></graphic></fig></tp:treatment-sec><tp:treatment-sec sec-type="diagnosis" id="SECID0EAMAE"><title>Diagnosis.</title><p><italic><tp:taxon-name><tp:taxon-name-part taxon-name-part-type="genus" reg="Impatiens">I.</tp:taxon-name-part><tp:taxon-name-part taxon-name-part-type="species" reg="hambaeksanensis">hambaeksanensis</tp:taxon-name-part></tp:taxon-name></italic> is similar to <italic><tp:taxon-name><tp:taxon-name-part taxon-name-part-type="genus" reg="Impatiens">I.</tp:taxon-name-part><tp:taxon-name-part taxon-name-part-type="species" reg="furcillata">furcillata</tp:taxon-name-part></tp:taxon-name></italic> in its overall characteristics, including taproot, alternate phyllotaxis and racemose inflorescence, but different from it in some ways: <italic><tp:taxon-name><tp:taxon-name-part taxon-name-part-type="genus" reg="Impatiens">I.</tp:taxon-name-part><tp:taxon-name-part taxon-name-part-type="species" reg="hambaeksanensis">hambaeksanensis</tp:taxon-name-part></tp:taxon-name></italic> has serrate leaf margin with flat tooth tip; inflorescence is erect; flower is smaller and mostly white or rarely pinkish-white; the distal part of the lower sepal is mostly non-coiled or rarely 1-coiled; the spur tip is expanded, round and slightly biparted.</p></tp:treatment-sec><tp:treatment-sec sec-type="description" id="SECID0EHNAE"><title>Description.</title><p>Herb annual, 42–85 cm tall. Roots taproots. Stems erect, pale green to green or rarely purplish-green, branched, piliferous, with multicellular multiseriate glandular trichomes. Leaves alternate, usually glabrous or having scattered simple trichomes when immature; petioles 2–3.5 cm long; blade green, elliptic or rhomboid–elliptic, 6–11 cm long, 4–6 cm wide, apex acute, base acute or rounded, margin serrate. Bracts triangular, 2.5–4 mm long, 1.5–2 mm wide, glabrous. Inflorescences racemose, axillary; rachises purplish-green, ascending, erect, 4–10 cm long, having dense multicellular multiseriate glandular trichomes; pedicels purplish-white, 0.7–1 cm long, glabrous. Flowers usually white or pinkish-white with yellowish and purplish spots, 2–2.6 cm long, 1.1–1.6 cm wide. Sepals 3; lateral sepals 2, brownish-white, ovate, ca. 6 mm long, 4–5 mm wide; lower sepal 1, white or pinkish-white with yellowish and purplish spots, funnel-form with slender spur, 10–18 mm long, 7–11 mm wide; spur usually not coiled, rarely 1-time coiled, 0.5–0.8 mm long, spur tip expanded, round, slightly biparted. Petals 3; dorsal petal 1, usually white or brownish-white, transversely elliptic, 4.8–5.1 mm long, 5.4–6 mm wide, apex emarginate, base truncate; lateral united petals 2, white or rarely pinkish-white with yellowish and purplish spots, 2-lobed, 9.5–13 mm long; basal lobe white, elliptic, 2.5–4 mm long, 1–2 mm wide; distal lobe white, obovate, 7–11 mm long, 3.8–4.4 mm wide. Stamens 5; filaments linear, upper part connate in a ring around the ovary apex, ca. 3 mm long; anthers white, ovoid, ca. 1 mm long. Pistil 1; ovary fusiform, 2.2–2.4 mm long, glabrous; style very short, ca. 0.5 mm long; stigma 5, beak-like. Fruits capsules, slender, fusiform, 14–18 mm long, glabrous. Seeds 2–5 per capsule, ellipsoidal, brown or dark brown, 4–4.6 mm long, 1.7–2.6 mm wide, surface irregularly reticulate with anticlinal wall. Pollen grains oblong with 4 apertures, 29.4–33.3 µm long, 15.7–21.6 µm wide (Figs <xref ref-type="fig" rid="F2">2</xref>–<xref ref-type="fig" rid="F4">4</xref>).</p><fig id="F2" position="float" orientation="portrait"><object-id xmlns:xlink="http://www.w3.org/1999/xlink" content-type="doi" xlink:type="simple">10.3897/phytokeys.211.90236.figure2</object-id><object-id xmlns:xlink="http://www.w3.org/1999/xlink" content-type="arpha" xlink:type="simple">D2921CEE-64F2-5AF1-A731-58F83A31F72A</object-id><label>Figure 2.</label><caption><p>Morphological characteristics of <italic><tp:taxon-name><tp:taxon-name-part taxon-name-part-type="genus" reg="Impatiens">Impatiens</tp:taxon-name-part><tp:taxon-name-part taxon-name-part-type="species" reg="hambaeksanensis">hambaeksanensis</tp:taxon-name-part></tp:taxon-name></italic><bold>A</bold> habit <bold>B</bold> stem <bold>C</bold> leaf <bold>D</bold> inflorescence <bold>E</bold> frontal view of flower <bold>F</bold> lateral view of flower <bold>G</bold> fruit <bold>H</bold> seed. All photos by Byoung-Un Oh.</p></caption><graphic xmlns:xlink="http://www.w3.org/1999/xlink" xlink:href="phytokeys-211-139_article-90236__-g002.jpg" position="float" orientation="portrait" xlink:type="simple" id="oo_760291.jpg"><uri content-type="original_file" xlink:type="simple">https://binary.pensoft.net/fig/760291</uri></graphic></fig><fig id="F3" position="float" orientation="portrait"><object-id xmlns:xlink="http://www.w3.org/1999/xlink" content-type="doi" xlink:type="simple">10.3897/phytokeys.211.90236.figure3</object-id><object-id xmlns:xlink="http://www.w3.org/1999/xlink" content-type="arpha" xlink:type="simple">E0E0C7E1-02E3-510F-B632-54AC8D0CCDF3</object-id><label>Figure 3.</label><caption><p>Flower variation ranges of <italic><tp:taxon-name><tp:taxon-name-part taxon-name-part-type="genus" reg="Impatiens">Impatiens</tp:taxon-name-part><tp:taxon-name-part taxon-name-part-type="species" reg="hambaeksanensis">hambaeksanensis</tp:taxon-name-part></tp:taxon-name></italic><bold>A–H</bold> lower sepals <bold>I–P</bold> distal part of lower sepals and spur tips. Scale bars: 5 mm (<bold>A–H</bold>); 1 mm (<bold>I–P</bold>).</p></caption><graphic xmlns:xlink="http://www.w3.org/1999/xlink" xlink:href="phytokeys-211-139_article-90236__-g003.jpg" position="float" orientation="portrait" xlink:type="simple" id="oo_760292.jpg"><uri content-type="original_file" xlink:type="simple">https://binary.pensoft.net/fig/760292</uri></graphic></fig><fig id="F4" position="float" orientation="portrait"><object-id xmlns:xlink="http://www.w3.org/1999/xlink" content-type="doi" xlink:type="simple">10.3897/phytokeys.211.90236.figure4</object-id><object-id xmlns:xlink="http://www.w3.org/1999/xlink" content-type="arpha" xlink:type="simple">44E46996-8244-5246-8B97-5551FAB9BA44</object-id><label>Figure 4.</label><caption><p>Reproductive organs and their vasculatures of <italic><tp:taxon-name><tp:taxon-name-part taxon-name-part-type="genus" reg="Impatiens">Impatiens</tp:taxon-name-part><tp:taxon-name-part taxon-name-part-type="species" reg="hambaeksanensis">hambaeksanensis</tp:taxon-name-part></tp:taxon-name></italic> (White spots between veins are raphides) <bold>A</bold> frontal view of flower <bold>B</bold> lateral view of flower <bold>C</bold> lateral sepals <bold>D</bold> lower sepal <bold>E</bold> dorsal petal <bold>F</bold> lateral united petals <bold>G</bold> stamen <bold>H</bold> pistil. Scale bars: 5 mm (<bold>D</bold>); 2 mm (<bold>C, E, F, G, H</bold>).</p></caption><graphic xmlns:xlink="http://www.w3.org/1999/xlink" xlink:href="phytokeys-211-139_article-90236__-g004.jpg" position="float" orientation="portrait" xlink:type="simple" id="oo_760293.jpg"><uri content-type="original_file" xlink:type="simple">https://binary.pensoft.net/fig/760293</uri></graphic></fig><fig id="F5" position="float" orientation="portrait"><object-id xmlns:xlink="http://www.w3.org/1999/xlink" content-type="doi" xlink:type="simple">10.3897/phytokeys.211.90236.figure5</object-id><object-id xmlns:xlink="http://www.w3.org/1999/xlink" content-type="arpha" xlink:type="simple">82FEAE57-6A5C-57D0-9692-3FF1255343E4</object-id><label>Figure 5.</label><caption><p>Major morphological differences between <italic><tp:taxon-name><tp:taxon-name-part taxon-name-part-type="genus" reg="Impatiens">Impatiens</tp:taxon-name-part><tp:taxon-name-part taxon-name-part-type="species" reg="hambaeksanensis">hambaeksanensis</tp:taxon-name-part></tp:taxon-name></italic> (<bold>A–D</bold>) and <italic><tp:taxon-name><tp:taxon-name-part taxon-name-part-type="genus" reg="Impatiens">I.</tp:taxon-name-part><tp:taxon-name-part taxon-name-part-type="species" reg="furcillata">furcillata</tp:taxon-name-part></tp:taxon-name></italic> (<bold>E–H</bold>) <bold>A, E</bold> inflorescences <bold>B, F</bold> lateral view of flowers and spur tip directions <bold>C, G</bold> leaves (<bold>C1, G1</bold> bird’s-eye view <bold>C2, G2</bold> lateral view) <bold>D, H</bold> shape of spur tips. Scale bar: 0.3 mm (<bold>D, H</bold>). All photos by Byoung-Un Oh.</p></caption><graphic xmlns:xlink="http://www.w3.org/1999/xlink" xlink:href="phytokeys-211-139_article-90236__-g005.jpg" position="float" orientation="portrait" xlink:type="simple" id="oo_760294.jpg"><uri content-type="original_file" xlink:type="simple">https://binary.pensoft.net/fig/760294</uri></graphic></fig></tp:treatment-sec><tp:treatment-sec sec-type="distribution" id="SECID0E5SAE"><title>Distribution and habitat.</title><p>In South Korea, <italic><tp:taxon-name><tp:taxon-name-part taxon-name-part-type="genus" reg="Impatiens">I.</tp:taxon-name-part><tp:taxon-name-part taxon-name-part-type="species" reg="hambaeksanensis">hambaeksanensis</tp:taxon-name-part></tp:taxon-name></italic> is only observed in the central regions, especially in the Baekdudaegan Mountain range, including Gangwon-do (Jeongseon-gun and Yanggu-gun). <italic><tp:taxon-name><tp:taxon-name-part taxon-name-part-type="genus" reg="Impatiens">I.</tp:taxon-name-part><tp:taxon-name-part taxon-name-part-type="species" reg="hambaeksanensis">hambaeksanensis</tp:taxon-name-part></tp:taxon-name></italic> is generally found in shady valleys or slopes near streams. In contrast, <italic><tp:taxon-name><tp:taxon-name-part taxon-name-part-type="genus" reg="Impatiens">I.</tp:taxon-name-part><tp:taxon-name-part taxon-name-part-type="species" reg="furcillata">furcillata</tp:taxon-name-part></tp:taxon-name></italic> is distributed in the southern coastal regions of South Korea (<xref ref-type="bibr" rid="B15">Oh et al. 2016</xref>) (Fig. <xref ref-type="fig" rid="F6">6</xref>). This species is recorded from China and Russia, though it is possible that the plants in those regions were falsely identified as <italic><tp:taxon-name><tp:taxon-name-part taxon-name-part-type="genus" reg="Impatiens">I.</tp:taxon-name-part><tp:taxon-name-part taxon-name-part-type="species" reg="furcillata">furcillata</tp:taxon-name-part></tp:taxon-name></italic>, considering their smaller flower which is 0.6–1.8 cm long and the northern limit of <italic><tp:taxon-name><tp:taxon-name-part taxon-name-part-type="genus" reg="Impatiens">I.</tp:taxon-name-part><tp:taxon-name-part taxon-name-part-type="species" reg="furcillata">furcillata</tp:taxon-name-part></tp:taxon-name></italic> in South Korea.</p><fig id="F6" position="float" orientation="portrait"><object-id xmlns:xlink="http://www.w3.org/1999/xlink" content-type="doi" xlink:type="simple">10.3897/phytokeys.211.90236.figure6</object-id><object-id xmlns:xlink="http://www.w3.org/1999/xlink" content-type="arpha" xlink:type="simple">A348E101-9D7D-5426-B332-BE434EE8A3A3</object-id><label>Figure 6.</label><caption><p>Geographical distribution of <italic><tp:taxon-name><tp:taxon-name-part taxon-name-part-type="genus" reg="Impatiens">Impatiens</tp:taxon-name-part><tp:taxon-name-part taxon-name-part-type="species" reg="hambaeksanensis">hambaeksanensis</tp:taxon-name-part></tp:taxon-name></italic> (●) and <italic><tp:taxon-name><tp:taxon-name-part taxon-name-part-type="genus" reg="Impatiens">I.</tp:taxon-name-part><tp:taxon-name-part taxon-name-part-type="species" reg="furcillata">furcillata</tp:taxon-name-part></tp:taxon-name></italic> (○).</p></caption><graphic xmlns:xlink="http://www.w3.org/1999/xlink" xlink:href="phytokeys-211-139_article-90236__-g006.jpg" position="float" orientation="portrait" xlink:type="simple" id="oo_760295.jpg"><uri content-type="original_file" xlink:type="simple">https://binary.pensoft.net/fig/760295</uri></graphic></fig></tp:treatment-sec><tp:treatment-sec sec-type="phenology" id="SECID0EGWAE"><title>Phenology.</title><p>Flowering was observed from July to October. Fruiting was observed from late July to late October.</p></tp:treatment-sec><tp:treatment-sec sec-type="conservation status" id="SECID0ELWAE"><title>Conservation status.</title><p>Currently, the known habitats of this new species are not legally protected. However, fortunately, many individuals of this species have been detected in the natural populations and the habitats are located in deep mountain valleys. Since the habitats are difficult to access, there may not be problems regarding habitat conservation within the near future. According to the <xref ref-type="bibr" rid="B8">IUCN (2019)</xref> Red List Criteria, we suggest that <italic><tp:taxon-name><tp:taxon-name-part taxon-name-part-type="genus" reg="Impatiens">I.</tp:taxon-name-part><tp:taxon-name-part taxon-name-part-type="species" reg="hambaeksanensis">hambaeksanensis</tp:taxon-name-part></tp:taxon-name></italic> be treated as Data Deficient (<abbrev xmlns:xlink="http://www.w3.org/1999/xlink" xlink:title="Data Deficient" id="ABBRID0EAXAE" xlink:type="simple">DD</abbrev>).</p></tp:treatment-sec><tp:treatment-sec sec-type="material" id="SECID0EEXAE"><title>Additional specimens examined.</title><p><bold>(<italic>paratypes</italic>)</bold>: South Korea. Gangwon-do: Injae-gun, Mt. Daeamsan, 19 Sep 2021, <italic>LJS21091901</italic> (<named-content xmlns:xlink="http://www.w3.org/1999/xlink" content-type="dwc:institutional_code" xlink:title="Herbarium of the Korean National Arboretum" xlink:href="http://grbio.org/institution/korea-national-arboretum" xlink:type="simple">KH</named-content>!); Jeongseon-gun, Mt. Hambaeksan, 5 Sep 2012, <italic>KIMJH12157</italic> (<abbrev xmlns:xlink="http://www.w3.org/1999/xlink" xlink:title="Herbarium of the National Institute of Biological Resources" id="ABBRID0EYXAE" xlink:type="simple">KB</abbrev>!), 2 Sep 2015, <italic>Ji S-J et al., sn.</italic> (<named-content xmlns:xlink="http://www.w3.org/1999/xlink" content-type="dwc:institutional_code" xlink:title="Herbarium of the Korean National Arboretum" xlink:href="http://grbio.org/institution/korea-national-arboretum" xlink:type="simple">KH</named-content>!); Pyeongchang-gun, Mt. Gyebangsan, 23 Aug 2012, <italic>Nam C-H et al. Gyebangsan-120823-035</italic> (<named-content xmlns:xlink="http://www.w3.org/1999/xlink" content-type="dwc:institutional_code" xlink:title="Herbarium of the Korean National Arboretum" xlink:href="http://grbio.org/institution/korea-national-arboretum" xlink:type="simple">KH</named-content>!); Taebaek-si, Mt. Taebaeksan, 16 Aug 2012, <italic>Byeon J-G et al., sn.</italic> (<named-content xmlns:xlink="http://www.w3.org/1999/xlink" content-type="dwc:institutional_code" xlink:title="Herbarium of the Korean National Arboretum" xlink:href="http://grbio.org/institution/korea-national-arboretum" xlink:type="simple">KH</named-content>!), 10 Sep 2013, <italic>Yang J-C et al., sn.</italic> (<named-content xmlns:xlink="http://www.w3.org/1999/xlink" content-type="dwc:institutional_code" xlink:title="Herbarium of the Korean National Arboretum" xlink:href="http://grbio.org/institution/korea-national-arboretum" xlink:type="simple">KH</named-content>!); Yangyang-gun, Mt. Seolaksan, 18 Sep 2018, <italic>KIMJH18092</italic> (<abbrev xmlns:xlink="http://www.w3.org/1999/xlink" xlink:title="Herbarium of the National Institute of Biological Resources" id="ABBRID0E1YAE" xlink:type="simple">KB</abbrev>!); Yanggu-gun, Dolsanryong, 17 Sep 2021, <italic>B.U.Oh &amp; J.O.Kim 210917-001</italic> (<abbrev xmlns:xlink="http://www.w3.org/1999/xlink" xlink:title="Herbarium of the National Institute of Biological Resources" id="ABBRID0EAZAE" xlink:type="simple">KB</abbrev>!).</p></tp:treatment-sec><ref-list><ref id="B15"><mixed-citation xmlns:xlink="http://www.w3.org/1999/xlink" xlink:type="simple"><person-group><name name-style="western"><surname>Oh</surname><given-names>BU</given-names></name><name name-style="western"><surname>Ko</surname><given-names>SC</given-names></name><name name-style="western"><surname>Kang</surname><given-names>SH</given-names></name><name name-style="western"><surname>Paik</surname><given-names>WG</given-names></name><name name-style="western"><surname>Yoo</surname><given-names>KO</given-names></name><name name-style="western"><surname>Im</surname><given-names>HT</given-names></name><name name-style="western"><surname>Jang</surname><given-names>CG</given-names></name><name name-style="western"><surname>Chung</surname><given-names>GY</given-names></name><name name-style="western"><surname>Choi</surname><given-names>BH</given-names></name><name name-style="western"><surname>Choi</surname><given-names>HJ</given-names></name><name name-style="western"><surname>Lee</surname><given-names>YM</given-names></name><name name-style="western"><surname>Shin</surname><given-names>CH</given-names></name><name name-style="western"><surname>Choi</surname><given-names>K</given-names></name><name name-style="western"><surname>Han</surname><given-names>JH</given-names></name><name name-style="western"><surname>Park</surname><given-names>SH</given-names></name><name name-style="western"><surname>Kim</surname><given-names>HJ</given-names></name><name name-style="western"><surname>Chang</surname><given-names>GS</given-names></name><name name-style="western"><surname>Yang</surname><given-names>JC</given-names></name><name name-style="western"><surname>Jeong</surname><given-names>SY</given-names></name><name name-style="western"><surname>Lee</surname><given-names>CH</given-names></name><name name-style="western"><surname>Oh</surname><given-names>SH</given-names></name><name name-style="western"><surname>Jo</surname><given-names>DG</given-names></name></person-group> (<year>2016</year>) Distribution Maps of Vascular Plants in Korea. Korea Forest Service and Korea National Arboretum, Pocheon.</mixed-citation></ref><ref id="B8"><mixed-citation xmlns:xlink="http://www.w3.org/1999/xlink" xlink:type="simple">IUCN (<year>2019</year>) Guidelines for using the IUCN red list categories and criteria. Version 14. Prepared by the Standards and Petitions Subcommittee. <ext-link xlink:href="http://www.iucnredlist.org/resources/redlistguidelines" ext-link-type="uri" xlink:type="simple">http://www.iucnredlist.org/resources/redlistguidelines</ext-link></mixed-citation></ref></ref-list></tp:taxon-treatment>
